# Supplementary material for: Vitamin D Receptor Gene Variants Susceptible to Osteoporosis in Arab Post-Menopausal Women
Source: Curr Issues Mol Biol. 2021 Sep 27;43(3):1325–34. doi: 10.3390/cimb43030094 (PMC8929051; doi:10.3390/cimb43030094)
Supplement: Supplementary file 1 [file cimb-43-00094-s001.zip]

Archive with 1 entries (1 files):
- cimb-1370318-supplementary.pdf
